# Supplementary material for: Optimized single-step optical clearing solution for 3D volume imaging of biological structures
Source: Commun Biol. 2022 May 9;5:431. doi: 10.1038/s42003-022-03388-8 (PMC9085829; doi:10.1038/s42003-022-03388-8)
Supplement: Supplementary file 4 — Supplementary Data 1 [file 42003_2022_3388_MOESM4_ESM.xlsx]

## Sheet: Fig.1c
	OptiMuS	CLARITY	CUBIC	ScaleS	ScaleSQ(0)	SeeDB2G	FOCM	MACS
	0.993076	0.985654	1.10301	1.06394	1.07191	0.885799	0.758802	0.741945
	1.00826	1.01082	1.16026	1.14218	1.0672	1.06047	0.763166	0.777692
	0.975166	0.982807	1.12244	1.23942	1.07153	0.874371	0.755564	0.797616
	0.986296	0.948717	1.24168	1.08207	1.10968	0.964867	0.767551	0.77433
	0.986296	1.02964	1.15648	1.02271	1.10802	0.884465	0.773652	0.859204
	0.995092	0.948976	1.24784	1.11193	1.08454	0.950891	0.709104	0.791113
			z

## Sheet: Fig.1d
	OptiMuS
		400	420	440	460	480	500	520	540	560	580	600	620	640	660	680	700	720	740	760	780	800
		65.9	64.5	65.9	66.7	67.1	67.6	68.2	68.6	69.3	69.85	70.2	70.6	70.6	71.4	71.8	72.1	72.5	73.1	73.6	74.4	74.8
		55.6	55.9	58.6	60.3	61.3	62.4	63.5	65	66.3	67.2	68.1	69	69.6	70.7	71.4	72.1	72.9	73.6	74.5	74.9	75.7
		61.4	60.7	64	64.5	67.2	68.4	69.5	70.9	72.3	73.1	73.9	74.85	75.2	76.3	76.9	77.6	78.2	78.9	79.6	79.8	80.6
		52.9	53.3	56.7	59.3	60.8	62.3	63.7	65.1	66.8	68	69	70	71.2	72.1	73	73.9	74.6	75.4	76.3	76.6	77.6
	CLARITY
		400	420	440	460	480	500	520	540	560	580	600	620	640	660	680	700	720	740	760	780	800
		36.6	43.7	47.8	55.1	53.4	55.4	57.2	58.7	60	61.1	62.2	63.8	64.7	65.5	65.9	66.1	66.8	67.5	68.2	68.8	69.4
		44.7	50.1	53.3	55.7	55.7	58.9	60.3	61.5	62.5	63.4	64.2	65	65.6	66.6	67.3	68	68.8	69.9	70	70.5	71.7
		43.5	50.6	54.4	57.6	57.6	61.4	63	64.3	65.5	66.4	67.3	68.1	68.7	69.5	70.1	70.6	71.1	71.7	72.4	73	73.4
		31	36.9	41.9	45.9	45.9	51.6	54	56.4	58.1	59.5	60.9	62.1	63.2	64.4	65.4	66.2	67	67.7	68.4	68.3	68.7
	CUBIC
		400	420	440	460	480	500	520	540	560	580	600	620	640	660	680	700	720	740	760	780	800
		34.1	41.7	50.2	56	59.9	62.9	65.1	67.4	69.4	70.8	72	73.1	74	74.7	75.3	75.8	76.1	76.2	76.3	76.1	76.6
		35	43.4	51.5	57	60.6	63.2	65.2	67.2	68.9	70.3	71.3	72.2	72.9	73.6	74.2	74.6	75	75.2	75.5	75.4	75.8
		39.6	47.4	55	59.9	62.9	65.1	66.5	66.7	68.5	70.1	71.2	72.2	72.9	73.7	74.4	74.9	75.3	75.6	75.9	75.8	76.3
		33	41.8	50.6	56.2	59.9	62.6	64.6	66.41	68.2	69.7	70.7	71.7	72.5	73.2	73.9	74.4	74.8	75	75.3	75.3	75.8
	ScaleS
		400	420	440	460	480	500	520	540	560	580	600	620	640	660	680	700	720	740	760	780	800
		14.1	19.4	22.2	25.1	27.7	30.1	32.6	35.4	37.6	39.7	41.7	43.8	45.8	47.7	49.5	51.2	52.7	54	55.3	56.6	57.9
		12	16.9	19.6	22.7	25.4	28.1	30.6	33.7	36	40.2	44.1	46.1	46.9	49.7	51.4	53	54.5	55.7	57	58.1	59.4
		17.8	23.9	26.6	29.6	32	34.3	36.6	39	41	42.9	44.7	46.4	48	49.6	51.2	52.6	53.9	55.2	56.4	57.9	59.1
		19.2	25.4	28.1	31	33.3	35.6	37.8	40.1	42.1	44.1	45.9	47.6	49.2	50.9	52.5	53.9	55.2	56.5	57.7	59	60.2
	ScaleSQ(0)
		400	420	440	460	480	500	520	540	560	580	600	620	640	660	680	700	720	740	760	780	800
		17.6	18.2	20.5	22.9	25	27.3	29.5	32.9	34.6	36.4	38.2	40	41.5	43.4	45.1	46.6	48.1	49.5	50.8	51.3	52.7
		22.4	22.8	25.7	28.4	30.3	32.1	33.9	36.9	38.5	40.5	41.6	43.7	45.1	46.7	48.5	50	51.5	52.7	54.2	54.5	56.5
		21.6	22.1	25.2	27.4	29.2	31.1	32.9	35.8	37.3	39	41.3	42.4	43.8	45.5	47	48.3	49.5	50.7	51.9	52	53.3
		26.4	25.4	28	30.7	32.3	33.7	35.2	38.1	39.5	41.2	43.4	44.2	45.3	46.9	48.3	49.5	50.7	51.7	52.6	52.9	53.3
	SeeDB2G
		400	420	440	460	480	500	520	540	560	580	600	620	640	660	680	700	720	740	760	780	800
		5.5	8.5	11.4	14	16	17.7	19.2	21	22.6	24.1	25.3	27	28.4	29.7	31	32.1	33.3	34.3	35.4	36.5	37.6
		6.5	10.1	13.1	15.8	17.9	19.7	21.2	22.9	24.4	26	27.2	28.9	30.2	31.5	32.6	33.8	34.9	35.9	37	38.1	39.2
		3	5	7.1	9.1	10.6	12	13.2	14.3	16.1	17.4	18.5	20	21.3	22.6	24	25.2	26.5	27.7	28.8	29.9	30.9
		8.8	13.2	15.9	18.3	20.1	21.8	23.4	24.9	26.5	28	29.3	30.9	32.3	33.7	35	36.2	37.4	38.5	39.6	40.9	42.1
	FOCM
		400	420	440	460	480	500	520	540	560	580	600	620	640	660	680	700	720	740	760	780	800
		9.6	14.1	18.4	21.7	25.4	26.8	28.6	30.2	31.3	32.4	32.8	33.2	33.6	34.7	35.8	36.7	37.7	38.5	39.2	40.1	40.9
		4.5	6.2	8.5	10.5	12.1	13.3	14.5	15.8	16.9	18	18.5	19	20.2	21.2	22.2	23.1	24.1	25	26	26.9	27.7
		4.5	6.8	10.4	13.6	16	18.5	19.5	21.4	22.9	24.4	25.2	25.8	27.1	28.4	29.6	30.7	31.8	32.8	33.9	34.9	35.9
		4.5	6.5	7.7	8.4	10.2	12.4	13.4	14.4	15.3	16	16.3	17	18.2	20.2	21.2	22.3	23.2	24.1	25.3	26.6	27.1
	MACS
		400	420	440	460	480	500	520	540	560	580	600	620	640	660	680	700	720	740	760	780	800
		17.6	26.2	33.2	39.2	44.2	48.4	51.9	54.4	57.4	59.5	61.3	62.8	63.9	65.1	66.1	67.1	67.9	68.6	69.3	64.3	69.7
		24.4	33.7	41.1	47.4	51.9	52.58	58.4	61	63	64.6	66	67.1	67.9	68.7	69.5	70	70.5	70.9	71.3	71	71.3
		24.5	32.3	36.9	41.1	44.3	47	49.3	51.2	52.9	54.5	55.8	56.9	57.8	58.6	59.4	60.1	60.6	61.2	61.7	61.9	62.3
		24.8	33.4	39.9	45.3	49.2	52.9	55.6	57.9	59.7	61.3	62.6	63.7	64.41	65.5	66.3	66.9	67.4	67.8	68.3	68.1	68.5

## Sheet: Fig.1e
	transmittance (600 nm)	OptiMuS	CLARITY	CUBIC	ScaleS	ScaleSQ(0)	SeeDB2G	FOCM	MACS
		70.2	62.2	72	41.7	38.2	25.3	32.8	61.3
		68.1	64.2	71.3	44.1	41.6	27.2	18.5	66
		73.9	67.3	71.2	44.7	41.3	18.5	25.2	55.8
		69	60.9	70.7	45.9	43.4	29.3	16.3	62.6
	Size change (%)	OptiMuS	CLARITY	CUBIC	ScaleS	ScaleSQ(0)	SeeDB2G	FOCM	MACS
		-0.692397	-1.43464	10.3005	6.39366	7.19104	-11.4201	-24.1198	-25.8055
		0.826286	1.0816	16.0264	14.2184	6.71954	6.04716	-23.6834	-22.2308
		-2.48344	-1.71933	12.2443	23.9422	7.1534	-12.5629	-24.4436	-20.2384
		-1.37044	-5.12835	24.1684	8.20661	10.9685	-3.51332	-23.2449	-22.567
		-1.37044	2.96373	15.6479	2.27131	10.8021	-11.5535	-22.6348	-14.0796
		-0.490804	-5.10237	24.7836	11.1933	8.45414	-4.91088	-29.0896	-20.8887

## Sheet: supple Fig.1b
	0 M	2 M	4 M	8 M
	0.872014	0.837947	0.978789	1.08254
	0.869562	0.901429	0.993677	1.11556
	0.733719	0.83061	0.972462	1.10133

## Sheet: supple Fig.1c
	0 M	2 M	4 M	8 M
	65.2796	65.1104	72.6933	70.6907
	63.4628	62.8746	68.0222	71.9926
	62.2018	63.2904	67.6885	69.0597

## Sheet: Supple Fig.1e
	0	0.25	0.5	0.75	0.9
	59.6742	60.2727	65.764	78.4576	80.9852
	58.297	61.9119	67.2474	79.2942	80.0726
	59.5335	65.8449	67.1013	80.1523	84.3216

## Sheet: Supple Fig.2d
	SSIM
		Soma
		0.8755
		0.8925
		0.8923

## Sheet: Supple Fig.2e
		tortuosity
			pre	post
			1.27195	1.1585
			1.03486	1.04922
			1.00909	1.01103
			1.02195	1.09047
			1.08272	1.02432
			1.11198	1.02466
			1.12883	1.10951
			1.13516	1.04765
			0.829846	0.983939
			1.11506	1.1551
			0.950089	0.921212
			1.12347	1.05989
			1.04057	1.0963
			1.0689	1.11253
			1.27348	1.23381

## Sheet: Supple Fig.3b
	OptiMuS	CLARITY	CUBIC	ScaleSQ(0)	SeeDB2G	FOCM	MACS
	0.995153	0.99203	1.03253	1.01217	0.855864	0.842763	0.893931
	0.998942	0.991491	1.07431	1.03131	0.868727	0.838991	0.906886
	0.997917	0.996172	1.05476	1.02217	0.955327	0.849724	0.912777
	0.995856	0.995482	1.02893	1.09093	0.845855	0.861919	0.929528
	1.00131	0.998354	1.02893	1.0781	0.839673	0.85426	0.924734
	0.995226	0.988328	1.00734	1.06749	0.889753	0.822571	0.920881

## Sheet: Supple Fig.3c
	OptiMuS	CLARITY	CUBIC	ScaleSQ(0)	SeeDB2G	FOCM	MACS
	97.9779	96.7159	97.0717	92.3297	78.9726	90.8661	97.3321
	99.2579	96.8618	95.5804	95.5357	76.1882	93.9151	98.0797
	98.6977	93.1346	98.1197	95.7538	77.0642	93.753	96.023
	97.4609	92.7972	98.258	91.523	64.0704	90.2368	93.3816
	97.7692	92.0651	97.9145	94.1302	60.2324	92.3897	96.5281
	95.8003	96.0495	95.8378	92.1039	60.0595	91.0208	97.5406

[truncated: 6 more sheets: Supple Fig.4c, Supple Fig.4d, Fig.2b, Fig.2d, Fig.5f, Supple Fig.8b]
